# Supplementary material for: Aromatic Acids and Leucine Derivatives Produced from the Deep-Sea Actinomycetes Streptomyces chumphonensis SCSIO15079 with Antihyperlipidemic Activities
Source: Mar Drugs. 2022 Apr 7;20(4):259. doi: 10.3390/md20040259 (PMC9026450; doi:10.3390/md20040259)
Supplement: Supplementary file 1 [file marinedrugs-20-00259-s001.zip]

Archive with 1 entries (1 files):
- marinedrugs-1651371-supplementary.pdf
